# Supplementary material for: 225Ac-Labeled Somatostatin Analogs in the Management of Neuroendocrine Tumors: From Radiochemistry to Clinic
Source: Pharmaceutics. 2023 Mar 24;15(4):1051. doi: 10.3390/pharmaceutics15041051 (PMC10146019; doi:10.3390/pharmaceutics15041051)
Supplement: Supplementary file 1 [file pharmaceutics-15-01051-s001.zip]

Archive with 1 entries (1 files):
- Table S1 Labeling conditions.xlsx
