# Supplementary material for: 225Ac-Labeled Somatostatin Analogs in the Management of Neuroendocrine Tumors: From Radiochemistry to Clinic
Source: Pharmaceutics. 2023 Mar 24;15(4):1051. doi: 10.3390/pharmaceutics15041051 (PMC10146019; doi:10.3390/pharmaceutics15041051)
Supplement: Supplementary file 1 [file pharmaceutics-15-01051-s001.zip › Table S1 Labeling conditions.xlsx]

## Sheet: Actinium-225
Publication year	First author	DOI	Molecular target	Labeled biomolecule	Chelating agent	Labeling reaction conditions	Purification conditions	Analytical conditions	Highest radiochemical yield (%)	Highest specific activity (GBq/µmol)	In vitro stability
2008	Miederer	10.1158/1078-0432.CCR-07-4647	SSTr	DOTATOC	DOTA	1 to 3 MBq (30 µL) 225Ac in 0.2 M HCl Buffered with 35 µL of 1 M sodium acetate + 5 µL of 1 M gentisic acid (pH 5) 25 µg DOTATOC in 25 µL of ultrapure water 70 °C, 60 min	No further purification	iTLC-SG, 10 mM DTPA as the mobile phase	0.9	120 kBq/Ag	Not specified
2014	Graf	10.1371/journal.pone.0088239	SSTr	DOTATOC	DOTA	1 to 2 MBq 225Ac in 0.1 M HCl Buffered with 0.1 M Tris buffer pH 9.0 10 µL of 0.5 mg/mL DOTATOC 90°C, 30 min	No further purification	iTLC	>95%	0.4 MBq/µg	Not specified
2014	Maguire	10.2967/jnumed.114.138347	CD33	Lintuzumab	DOTA	3.7 MBq 225Ac nitrate in 0.2 M HCl Buffered with 25 µL of 2 M tetramethyl ammonium acetate buffer + 10 µL of 150 g/L L-ascorbic acid (pH 5.8) Antibody bioconjugate (100 μg) 37.0 °C, 2 h	Quenching with 20 μL of 50 mM DTPA Econo-Pac 10DG desalting column equilibrated with 1% Human Serum Albumin (HSA) Elution in approximately 2 mL of 1% HSA	iTLC	>98%	129 GBq/g	90% human serum + excess DTPA: >95% after 25 days at 37 °C
2016	Pandya	10.7150/thno.14338	Integrin αVβ3	c(RGDyK)	DOTA	3.4 MBq 225Ac nitrate in 100 μL of water Buffered with 10-12 µL of 1 M Tris buffer (pH 5.5 to 6) + 10 μL of 20% L-ascorbic acid 5-10 μg DOTA-c(RGDyK) (5-10 μL ,1.0 mg/mL in water) 60 °C, 1 h	No further purification	iTLC Radio-HPLC Cerenkov Luminescence Imaging	>95%	680 kBq/µg	Human serum: >95% after 10 days
2018	Pruszynski	10.1021/acs.molpharmaceut.7b00985	HER2	Anti-HER2-Nanobody	DOTA	0.5 to 15 MBq 225Ac Buffered with 0.5 M ammonium acetate buffer + 100 to 300 µg of L-ascorbic acid (pH 5.2) 25 to 100 μg of DOTA−2Rs15d conjugate 50 °C, 90 min, then cooling to RT	Quenching with 10 µL of 50 mM DTPA Size-exclusion PD-10 column	iTLC, 0.1 M citrate buffer pH 4.0 as the mobile phase (radiolabeled conjugate, Rf = 0.0; unbound radioactivity, Rf = 0.8−1.0)	>90%	4.4−84.0 MBq/mg	Human serum at 37 °C and PBS at RT: >90% at 10 days
2018	Majkowska-Pilip	10.1111/cbdd.13199	Neurokinin-1 receptor	Substance P	DOTA	3.7 MBq (10 μL) 225Ac in 0.1 M HCl Buffered with 150 µL of 0.1 M Tris buffer (pH 9) 5.6 nmol of DOTA-SP in acetate buffer 95 °C, 10 min	Not specified	TLC, 0.05 M sodium citrate as the mobile phase	Not specified	3.3 MBq/nmol	Cerebral spinal fluid: >95% after 30 days 0.9% saline + excess of DTPA: >92% after 14 days
2019	Ramogida	10.1186/s41181-019-0072-5	Melanocortin-1 receptor	CCZ01048	DOTA	225Ac in 25 μL of 0.05 M HNO3 Buffered with 35 μL of 1 M ammonium acetate (pH 7) 20 to 80 μg CCZ01048 in 25 μL of deionized water 85 °C, 30 min	Semi-preparative HPLC: elution with 22% acetonitrile + 0.1% TFA, 4.5 mL/min (Rt = 9.5 min) Then C18 SepPak cartridge (preconditioned with 5 mL ethanol and 10 mL deionized water) eluted with ethanol and diluted with NaCl 0.9%.	TLC, 0.4 M sodium citrate (pH 4) with 10% methanol as the mobile phase (free 225Ac3+, Rf = 1; 225Ac-ligand complex, Rf = 0)	>95%	Not specified	Human serum: 91.1% after 4 days
2019	Solomon	10.1021/acs.molpharmaceut.9b00542	IGF-1R	Cixutumumab	DOTA	1 MBq 225Ac nitrate in 0.05 M HCl Buffered with 25 µL of 150 mM ammonium acetate (pH 5.8) + 10 µL of 150 g/L L-ascorbic acid DOTA-Cixutumumab (125 μg) 37 °C, 2 h, shaker at 650 rpm	Amicon Ultra-4 centrifugal filters, PBS.	iTLC, 50 mM sodium citrate (pH 5.2) as the mobile phase Radio-HPLC	>95%	8.0 kBq/μg	Plasma: > 90% after 48 h at 37 °C PBS: >90% after 48 h at 37 °C
2019	Dawicki	10.1080/2162402X.2019.1607673	CD38	Daratumumab	DOTA	225Ac in 0.01 M HCl (1 μCi/μg antibody) DOTA-daratumumab (0.3 mg/mL) in 0.15 M ammonium acetate buffer (pH 6.5) 37 °C, 60 min	Quenching with DTPA Disposable spin columns	iTLC counted in a gamma counter in the 95–105 keV 225Ac energy window	Not specified	Not specified	Not specified
2019	Kelly	10.2967/jnumed.118.219592	PSMA	RPS-074	DOTA	16.7 to 21 MBq 225Ac(NO3)3 in 950 μL of 0.05 M HCl Buffered with 90 μL of 1 M NH4OAc (pH 5–5.5) 20 μL of RPS-074 in dimethyl sulfoxide (1 mg/mL) 25 °C, 20 min, shaker	Dilution with H2O (9 mL) The Sep-Pak C18 Light cartridge (washed with 5 mL H2O) eluted with 500 μL EtOH and 500 μL 0.9% NaCl Final dilution to 4 mL in normal saline (concentration of 1.1–1.5 MBq/mL)	TLC, 10% v/v MeOH/10 mM EDTA as the mobile phase Stand for 8 h after elution to reach radiochemical equilibrium	0.981	Not specified	Not specified
2022	Kadassery	10.1021/acs.bioconjchem.2c00190	Glypican-3	Codrituzumab	H2BZmacropa	5.55 MBq 225Ac(NO3)3 in 0.1 M HNO3 (20 µL) Buffered with 2 µL of NH4OAc (5 M, pH 7) + gentisic acid (10 mg/mL) in 10 µL water 75 µL of antibody conjugate (450 µg, 3 nmol) in 0.1 M NH4OAc (pH 7). RT, 30 min	PD-10 column preequilibrated with PBS	ITLC, 80 mM NH4OAc and 40 mM EDTA in 20% MeOH/water as the mobile phase (radiolabeled conjuate, Rf = 0; free 225Ac, Rf = 1)	>80 %	Not specified	Human serum: >90 % after 7 d at 37 °C
2020	Puttemans	10.3390/cancers12041017	HER2	Anti-HER2-sdAb	DOTA	4.8 to 6.6 MBq 225Ac 100 to 120 μg DOTA-2Rs15d in NH4OAc (0.5 mol/L, pH 5.2) 55 °C, 90 min, then cooling to RT	Quenching with 10 μL of 50 mM DTPA NAP-5 SEC with 0.1% Tween−150 mg/mL ascorbic acid in PBS Filtration through a 0.22 µ filter	iTLC, citrate buffer 0.1 mol/L, pH 4.0 as the mobile phase. Read-out performed 24 h after labeling	Not specified	Not specified	Not specified
2020	Cortez	10.1016/j.nucmedbio.2020.07.006	Integrin α4β1	Anti-VLA-4 antibody	DOTA	23 MBq 225Ac(NO3)3 Buffered with 100 μL of 3 M sodium acetate DOTA-antibody conjugate 37 °C, 60 to 90 min	PD-10 column	TLC	Not specified	Not specified	Not specified
2020	Watabe	10.2967/jnumed.119.233122	FAP	FAPI-04	DOTA	130 kBq 225Ac in 0.2 M NH4OAc (0.2 mL) Buffered with 0.1 mL of 0.2 M NH4OAc + 0.1 mL of sodium ascorbate 7% 0.3 mL of 1 mM FAPI-04 80 °C, 2 h	No further purification	Cellulose acetate electrophoresis, 133 V at 1 mA/cm in a solution of 0.06 M barbital buffer (pH 8.6) for 40 min. Strips were exposed to an imaging plate, and the radioactivity was analyzed using a bioimager	94.7%–96.9%	Not specified	Not specified
2020	Kelly	10.7150/thno.38236	tMUC1	hTAB004	DOTA	225Ac in 0.5 M MES buffer (pH 5.5) DOTA-hTAB004 added to the reaction mixture 37 °C, 2 h Formulation with 5% ascorbic acid in PBS	No further purification	iTLC, 0.1 M acetate buffer with 25 mM EDTA as the mobile phase	>95%	Not specified	MES buffer 0.5 M pH 5.5: >99% over 120 h at 2-7 °C Mouse serum: 82% after 120 h at 37 °C
2020	Garg	10.1002/cam4.3665	CD33	Lintuzumab	DOTA	225Ac(NO3)3 in 0.01 M HCl (37 kBq/µg antibody) Lintuzumab‐DOTA added to the reaction mixture 37 °C, 60 min	Quenching with 50 mM DTPA	iTLC (radiolabeled antibody, Rf = 0; 225Ac‐DTPA, Rf = 1).	>99%	Not specified	Not specified
2020	Qin	10.3390/pharmaceutics12111088	Cholecystokinin B receptor	Minigastrin analogue	DOTA	6 MBq 225Ac (12 pmol, 370 µL) PP-F11N (60 nmol) in 120 µL of 0.4 M NH4OAc (pH 5.5) + 21 µL of 0.5 M sodium ascorbate 75 °C, 1 h	Radio-HPLC: Maisch stability 120 BS-C23 cartridge (5 µm, 10 × 4.6 mm) connected with a reversed-phase column (Maisch stability 120 BS-C23, 5 µm, 250 × 4.6 mm) eluted with H2O/0.1% TFA (A) and acetonitrile/0.1% TFA (B) (32–90% B over 30 min, 1 mL/min) Evaporation on SpeedVac Final dilution in PBS	iTLC	Not specified	475 MBq/nmol	Not specified
2020	Cheal	10.7150/thno.48810	Tumor cells	Tumor-targeting hapten	DOTA	2.4 MBq of 225Ac(NO3)3 in 0.2 M HCl (20 µL) Buffered with 100 µL of 3 M NH4OAc + 15 µL of 150 g/L L-ascorbic acid solution (pH = 5.5) 100 µL of 10 mg/mL Hapten (1 mg, 0.74 µmoles) 60 °C, 30 min	Sephadex C-25 column pre-equilibrated with 6 mL of NSS and eluted with 4 mL of NSS	Dilution 1:5 in 1 mM EDTA prior to analysis Radio-HPLC: 4.6 × 250 mm Gemini-NX C18 or Fusion RP C18 column with 10 mM pH 5 NH4OAc (A) and ACN (B) (0% B to 40% B over 10 min, 1 mL/min, λ = 220 nm, injection volume 5-20 µL)	0.94	3.1 MBq/µmol	Not specified
2021	Minnix	10.2967/jnumed.120.251983	CD38	Daratumumab	DOTA	225Ac (1.85 kBq/μg antibody) DOTA-conjugated antibody (50 μg) 43 °C, 45 min	Quenching with 1 mM DTPA	TLC	>89%	Not specified	Not specified
2021	Li	10.1089/cbr.2020.3926	Neurotensin receptor 1	DOTA-ɛ−Lys-Lys-NT(10–13)	DOTA	45 kBq 225Ac Buffered with 0.1 mL of 0.25 M NH4OAc (pH 5.5) DiDOTA-a,e-Lys-NT(6–13) 43 °C, 30 min	Quenching with 10 mM DTPA at RT for 10 min	TLC	Not specified	Not specified	Not specified
2021	Pretze	10.3390/ph14070652	SSTr	DOTATATE	DOTA	6 MBq 225Ac in 100–500 μL 0.04–0.1 M HCl 120 µg DOTATATE in sodium acetate 0.1 M (2.1 mL) (pH 5.0–5.5) 105 °C, 40 min, gentle shake 5 min cooling, venting, dilution with 2 mL saline	C18 or CM cartridge	TLC, 0.1 M citrate buffer (pH 5.0) as the mobile phase iTLC-SG, 1 M NH4Ac/MeOH 1:1 as the mobile phase	0.9	Not specified	Radiolabeling solution: 24 h at RT after the synthesis, without DTPA or ascorbic acid
2021	Tafreshi	10.1007/s00259-021-05315-1	SSTr	DOTATATE	DOTA	3.4 MBq 225Ac(NO3)3 in 100 μL water Buffered with 10-12 µL of 1 M Tris plus 10 μL of 20% L-ascorbic acid (pH 5.8) 5–10 μg DOTATATE in water (5–10 μL, 1.0 mg/mL) 75 °C for 1 h	No further purification	iTLC and radio-HPLC with γ counting of fractions 24 h after collection (to ensure secular equilibrium among 225Ac and its daughters)	0.98	Not specified	Human serum: 97 % after 2 days at 37 °C
2021	Liu	10.1007/s00259-021-05554-2	FAP	FAPI-46	DOTA	300 kBq 225Ac (200 µL) Buffered with 0.2 M ammonium acetate (100 µL) plus 7% sodium ascorbate (100 µL) 30 µL of 1 mM FAPI-46 80 ℃, 2 h Dilution with 0.9% saline	No further purification	Not specified	Not specified	Not specified	Not specified
2021	Minnix	10.2967/jnumed.120.243394	Glycoprotein 72	huCC49	DOTA	DOTA-mAbs were radiolabeled with 225Ac at a ratio of 1.85:1 kBq/μg	Size-exclusion chromatography on a 10/30 GL column	iTLC	Not specified	Not specified	Not specified
2021	Likuni	10.1021/acs.jmedchem.1c00772	PSMA	PSMA ligand	DOTA	1.5 MBq 225Ac nitrate in 0.2 N HCl (10 μL) Buffered with 0.1 M ammonium acetate (170 μL, pH 5.5) Precursor in DMSO (2 mM, 10 μL) 70 °C, 60 min Dilution with H2O (800 μL)	Oasis HLB light column washed with H2O (10 mL) and eluted with 70% ethanol (0.5 mL)	Not specified	0.49	Not specified	Not specified
2021	Wharton	10.1021/acs.inorgchem.1c00152	None	None	H4noneunpa	40 kBq 225Ac(NO3)3 H4noneunpa (10 μL, 10−6 M) in NH4OAc buffer (90 μL, 0.5 M) pH 7.0 10 min, RT	No further purification	iTLC, EDTA 50 mM pH 7.0 as the mobile phase	>95 %	133 MBq/μmol	Human serum: 89% after 7 days
2022	Hu	10.1021/acs.inorgchem.2c01998	None	None	Py2-Macrodipa	9.5 to 11.1 kBq 225Ac(NO3)3 (10 µL) in 10 mM HCl (0.03 μCi·μL-1) Buffered with 130 µL of NH4OAc buffer (pH 5) Chelator (10 μL) RT, 5 min.	No further purification	TLC, sodium citrate 0.4 M, pH 4 + 10% MeOH as mobile phase (225Ac-DOTA complex, Rf = 0; free 225Ac, Rf = 1)	>95 %	Not specified	Human serum: >90 % after 3 weeks
2022	Ingham	10.1021/acs.inorgchem.2c00636	None	None	H2ampa	40 kBq 225Ac (1 µL) Buffered with 269 μL of 0.2 M NH4OAc (pH 7) Ligand (30 µL, 10-6 M) RT, 30 min	No further purification	iTLC-SA, EDTA 50 mM pH 7 as mobile phase ([225Ac][Ac-(ampa)]+, Rf = 0; other 213Bi and 225Ac species, Rf = 1)	>95 %	∼130 MBq/μmol	Not specified
2022	Wharton	10.1021/acs.bioconjchem.2c00465	Melanocortin-1 receptor	Pip-Nle-CycMSHhex	H3TPAN	40 kBq 225Ac(NO3)3 Buffered with 90 µL of 0.5 M NH4OAc (pH 5.0) Vector (10 μL, 10-6 M) 37 °C, 15 min	No further purification	iTLC-SA, EDTA 50 mM pH 5.5 as mobile phase.	>93 %	190 kBq/nmol	Human serum: >97% after 7 days
2022	Wharton	10.1021/acs.bioconjchem.2c00364	Melanocortin-1 receptor	Pip-Nle-CycMSHhex	H4picoopa	300 kBq 225Ac3+ Vector (10−5 M) in 0.5 M NH4OAc (pH 7.0) RT, 10 min	No further purification	iTLC-SA, EDTA 50 mM pH 7.0 as mobile phase (reading after >6 h after separation)	>95 %	Not specified	Human serum: 7 days at 37 °C
2021	Tharkal	10.4103/ijnm.ijnm_200_20	PSMA	PSMA-617	DOTA	225AcCl3 in 0.1 M HCl 50 to 150 μg of PSMA‑617 in 1 mL ascorbate buffer 90 °C, 25 min, gentle shake	C18 cartridge preconditioned by 2 mL ethanol and 10 mL water, then eluted with 1 mL of 70% ethanol and purged with 5 mL of 0.9% saline solution	iTLC-SG, sodium citrate buffer 0.1 M as mobile phase	85-87 %	0.37 MBq/µg	Radiolabeling solution: 94.8 % after 4 h
2022	Rodak	10.1158/1535-7163.MCT-21-1021	HER2	2Rs15d (sigle-domain antibody)	DOTA	2.0 to 8.7 MBq 225Ac Buffered 0.8 M ammonium acetate (pH 5.0) sdAb-DOTA (100–150 mg) 55 °C, 90 min Cooling at RT	Quenching with 50 mmol/L DTPA and Chelex 100 PD-10 column eluted with 0.9% NaCl containing 5 mg/mL L-ascorbic acid (pH 4–5) Filtration through a 0.22 µm filter	iTLC, 0.05 mol/L citrate buffer pH 4.0 as mobile phase	>90 %	678 kBq/nmol	Not specified
2021	Reissig	10.3390/cancers13081974	PSMA	PSMA-617 analog	Macropa	100 kBq 225Ac in 0.1 M HCl (1 to 5 µL) Buffered with 90 µL of 0.2 M NH4OAc Ligand (10−6 M) in 0.2 M NH4OAc (10 µL, pH 6) RT, 1 h	No further purification	TLC, 50 mM EDTA pH 7 as mobile phase Reverse-phase TLC, acetonitrile/water (7/3) as mobile phase Radio-HPLC (Phenomenex Phenyl-Hexyl column), water/acetonitrile + 0.1% TFA	0.99	Not specified	Acetate buffer: >48 h at RT 0.1 M gentisic acid increases stability
2021	Hooijman	10.3390/pharmaceutics13050715	PSMA	PSMA-I&T	DOTAGA	15, 17, or 19 MBq 225Ac in 0.1 M HCl (20 µL) Milliq water (80 µL) plus 1 M ascorbate (200 µL, pH 5.8) PSMA-I&T (300 µL, 300 or 600 µg/mL) in 0.1 M Tris buffer (pH 9) 95 °C, 6 min, microwave Addition of 500 µL ascorbate buffer (1 M, pH 5.8)	Quenching with 15 µL of DTPA (4 mg/mL)	ITLC, sodium citrate 0.5 M, pH 5 and acetonitrile/Milliq water (1:1 (v/v)) as mobile phase HPLC (LiChrospher RP-18 endcapped, 5 µm), gradient (A: water + 0.1% TFA + 5% ACN; B: ACN + 0.1% TFA + 5%water), 1 mL/min	>95%	Not specified	Radiolabeling solution: 91.5% after 3 h, after addition of 100 µL ascorbate 1 M
2021	Pretze	10.3390/ph14070652	PSMA	PSMA-I&T	DOTAGA	6 to 18 MBq 225Ac in 100–500 μL 0.04–0.1 M HCl Buffered with 0.1 M sodium acetate/acetic acid (pH 5.7–5.8) 105 °C, 35 minutes Dilution with saline	C18 Purification Method C18 cartridge (preconditioned with 1 mL EtOH and 2 mL water) eluted with 1 mL 70% EtOH then 7 mL DTPA-containing saline over a sterile filter into the product vial. CM Purification Method CM cartridge (preconditioned with 3 mL H2O) eluted with saline over a sterile filter into the product vial	TLC, 0.1 M citrate buffer pH 5.0 as mobile phase ITLC, 1 M NH4Ac/MeOH 1:1 as mobile phase	80-90%	Not specified	Radiolabeling solution: >95% after 24 h at RT
2017	Thiele	10.1002/anie.201709532	PSMA	RPS-070	Macropa	17.9 MBq 225Ac(NO3)3 (970 µL) in 0.05 M HCl Buffered with 90 µL of 1 M NH4OAc (pH 5–5.5) Macropa-RPS-070 in DMSO (20 µL, 1 mg/mL ) RT, 20 min, periodic shaking. Dilution with normal saline to give a solution with a concentration of 910 kBq/mL	No further purification	TLC, 10% v/v MeOH/10 mM EDTA mobile phase (plate allowed to stand for 8 h before analysis)	0.98	Not specified	Not specified
2022	Sudo	10.1111/cas.15235	FZD10	Anti-FZD10 antibody (OTSA101)	DOTA	225AcNO3 in 0.2 M HCl Buffered with 2 M tetramethylammonium acetate and 150 g/L L-ascorbic acid DOTA-conjugated antibody 37 °C, 60 min	Amicon Ultra centrifugal filter	TLC	31.3 ± 14.4%	0.6 ± 0.4 kBq/μg	Not specified
2022	Rodak	10.1158/1535-7163.MCT-21-1021	HER2	Anti-HER2-sdAb	DOTA	2.0 to 8.7 MBq 225Ac 0.8 mol/L ammonium acetate (pH 5.0) sdAb-DOTA (100–150 mg) 55 °C, 90 min Cooling to RT	Quenching with 50 mM DTPA and Chelex 100 PD-10 column eluted with 0.9% NaCl containing 5 mg/mL L-ascorbic acid (pH 4–5) Filtration through a 0.22 µm filter	iTLC, 0.05 M citrate buffer pH 4.0 as mobile phase	Not specified	Not specified	Not specified
2022	Sudo	10.3390/cells10102503	Podoplanin	Anti-PDPN antibody	DOTA	225AcNO3 in 0.2 M optima grade HCl Buffered with 2 M tetramethylammonium acetate and 150 g/L L-ascorbic acid 5 min at RT before addition of DOTA-conjugated antibody 37 °C, 60 min	Amicon Ultra centrifugal filter	TLC	0.25	0.6 ± 0.1 kBq/μg	Not specified
2017	Thiele	10.1002/anie.201709532	HER2 receptor	Trastuzumab	Macropa	10 to 20 kBq 225Ac (7–10 μL) Buffered with ~160 µL of 0.15 M NH4OAc (pH 5) 25–100 μg of macropa-Tmab (5.5–22 μL) or DOTATmab (8.81–35.2 μL) 5 min, RT	No further purification	iTLC, citric acid 0.05 M pH 5 as mobile phase (225Ac-macropa-Tmab, Rf = 0; unchelated 225Ac, Rf = 1)	>99 %	Not specified	In human serum: >97 % after 7 days without DTPA In human serum: >91 % after 7 days with DTPA
2021	Li	10.1021/acs.bioconjchem.0c00171	HER2	Trastuzumab	H4py4pa	0.1 to 3.0 MBq 225Ac (1.1−39.6 μL) Buffered with 0.15−0.2 M NH4OAc pH 7 Immunoconjugates (0.1−1.0 mg) RT, 60 min	PD-10 desalting column Concentration using 50 kDa molecular weight cutoff filter	iTLC-SG, EDTA 50 mM pH 7 as mobile phase (let to decay for 6 h before reading) Size-exclusion HPLC, isocratic gradient of 0.1 M sodium phosphate	>97 %	580 MBq/μmol	Mouse serum: >97 % over 11 d at 37 °C
2022	Busslinger	10.3390/cancers14225651	PSMA	SibuDAB	DOTA	1 MBq 225AcCl3 in 0.04 M HCl (25 μL) Buffered with 100 μL of 3 M sodium acetate with 10% (v/v) ethanol (pH 7.4) SibuDAB (20 nmol, 1 μg/μL in water) 90 °C, 8 min Formulation with 40 mg/mL sodium ascorbate with 0.05% bovine serum albumin (BSA), was added to obtain a final volume of 2.0 mL	No further purification	TLC, citrate buffer 0.1 M pH 7.5 as mobile phase (let to decay for at least 7 h before reading)	Not specified	50 kBq/nmol	Radiolabeling solution: >99% over 2 days
